# Supplementary material for: Propyl Gallate Attenuates Cognitive Deficits Induced by Chronic Sleep Deprivation Through Nrf2 Activation and NF-κB Inhibition
Source: Antioxidants (Basel). 2026 Jan 7;15(1):79. doi: 10.3390/antiox15010079 (PMC12837502; doi:10.3390/antiox15010079)
Supplement: Supplementary file 1 [file antioxidants-15-00079-s001.zip]

Archive with 1 entries (1 files):
- antioxidants-4040106-supplementary.pdf
